# Supplementary material for: Comparative analysis of multiple inducible phages from Mannheimia haemolytica
Source: BMC Microbiol. 2015 Aug 30;15:175. doi: 10.1186/s12866-015-0494-5 (PMC4553209; doi:10.1186/s12866-015-0494-5)
Supplement: Additional file 1: Table S1. — Feature of phage 535AP1 gene products and their functional assignments. (XLSX 13 kb) [file 12866_2015_494_MOESM1_ESM.xlsx]

## Sheet: Sheet1
Table S1 Feature of phage 535AP1 gene products and their functional assignments.
CDS	Strand	Start-stop	Size (aa)	Function	Best BLASTP Hits (Homologues)
1	−	428−1468	346	capsid portal protein Q	capsid portal protein Q (Mannheimia phage phiMHaA1, YP_655469.1 )
2	−	1477−3315	612	terminase, ATPase subunit	terminase, ATPase subunit P (Mannheimia haemolytica M42548, YP_007883657.1; Mannheimia phage phiMHaA1, ref|YP_655470.1)
3	+	3429−4256	275	capsid scaffolding protein O	capsid scaffolding protein O (Mannheimia phage phiMHaA1, YP_655471.1 )
4	+	4270−5298	342	major capsid protein N	major capsid protein N (Mannheimia phage phiMHaA1, YP_655472.1)
5	+	5308−5997	229	terminase, small subunit	terminase small subunit (Mannheimia phage phiMHaA1, YP_655473.1 )
6	+	6109−6624	171	head completion protein L	head completion proteinL (Mannheimia phage phiMHaA1,YP_655474.1); Phagehead completion (Mannheimia haemolyticaUSDA-ARS-USMARC-185, YP_007668967.1)
7	+	6621−6833	70	tail synthesis protein X	tail synthesis protein X (Mannheimia phage phiMHaA1, YP_655475.1)
8	+	6839−7045	68	holin	possible holin (Mannheimia phage phiMHaA1, YP_655476.1)
9	+	7038−7604	188	endolysin	endolysin (Mannheimia phagephiMHaA1, YP_655477.1); Lysozyme (Mannheimiahaemolytica USDA-ARS-USMARC-185, YP_007668964.1)
10	+	7601−8056	151	hypothetical protein	hypothetical bacteriophage protein (Mannheimia phage phiMHaA1, YP_655478.1)
11	+	8205−8426	73	DnaK suppressor protein/ C4-type zinc finger protein	hypothetical protein MhaA1p11 (Mannheimia phage phiMHaA1, YP_655479.1); DnaK suppressor protein/ C4-type zinc finger protein, DksA/TraR (Mannheimia haemolytica USDA-ARS-USMARC-183, YP_007666079.1)
12	+	8423−8908	161	tail completion protein R	tail completion protein R (Mannheimia phage phiMHaA1, YP_655480.1)
13	+	8901−9359	152	tail synthesis protein S	tail synthesis protein S (Mannheimia phage phiMHaA1, YP_655481.1)
14	+	9727−12639	970	tail protein T	tail protein T (Mannheimia phage phiMHaA1, YP_655483.1)
15	+	12704−12880	58	hypothetical protein	hypothetical protein MhaA1p16 (Mannheimia phage phiMHaA1, YP_655484.1)
16	+	12873−13160	95	hypothetical protein	hypothetical protein MhaA1p17 (Mannheimia phage phiMHaA1, YP_655485.1)
17	+	13289−13894	201	baseplate assembly protein V	baseplate assembly protein V (Mannheimia phage phiMHaA1, YP_655486.1)
18	+	13894−14229	111	baseplate assembly protein W	baseplate assembly protein W (Mannheimia phage phiMHaA1, YP_655487.1)
19	+	14226−15143	305	baseplate assembly protein J	baseplate assembly protein J (Mannheimia phage phiMHaA1, YP_655488.1)
20	+	15130−15762	210	tail formation protein I	tail formation protein I (Mannheimia phage phiMHaA1, YP_655489.1)
21	+	15765−18044	759	tail fiber protein H	variable tail fiber protein H (Mannheimia phage phiMHaA1, YP_655490.1)
22	+	18045−18287	80	hypothetical protein	hypothetical protein MhaA1p23 (Mannheimia phage phiMHaA1,YP_655491.1)
23	+	18277−18507	76	hypothetical protein
24	+	18709−19890	393	tail sheath protein FI	tail sheath protein FI (Mannheimia phage phiMHaA1， YP_655492.1)
25	+	19899−20405	168	tail tube protein FII	tail tube protein FII (Mannheimia phage phiMHaA1, YP_655493.1)
26	+	20484−20798	104	tail protein E	tail protein E (Mannheimia phage phiMHaA1, YP_655494.1)
27	+	21002−21349	115	hypothetical protein	hypothetical protein MhaA1p28 (Mannheimia phage phiMHaA1, YP_655495.1)
28	+	21351−21788	145	tail protein U	tail protein U (Mannheimia phage phiMHaA1, YP_655496.1)
29	+	21788−23026	412	tail protein D	tail protein D (Mannheimia phage phiMHaA1, YP_655497.1)
30	−	23209−24018	269	hypothetical protein	hypothetical bacteriophage protein (Mannheimia phage phiMHaA1, YP_655498.1)
31	−	24050−24310	86	hypothetical protein	hypothetical protein MhaA1p32 (Mannheimia phage phiMHaA1, YP_655499.1)
32	−	24410−24739	109	hypothetical protein	hypothetical protein MhaA1p33 (Mannheimia phage phiMHaA1, YP_655500.1)
33	−	24838−25356	172	hypothetical protein	hypothetical protein MhaA1p34 (Mannheimia phage phiMHaA1, YP_655501.1)
34	−	25360−26046	228	CI repressor	CI repressor (Mannheimia phage phiMHaA1, YP_655502.1)
35	+	26170−26382	70	Cro repressor	Cro repressor (Mannheimia phage phiMHaA1, YP_655503.1)
36	−	26481−26726	81	hypothetical protein	hypothetical proteinD650_12740(Mannheimia haemolytica USDA-ARS-USMARC-183, YP_007666051.1)
37	+	26859−27131	90	hypothetical protein	hypothetical protein MhaA1p38 (Mannheimia phage phiMHaA1, YP_655505.1)
38	+	27214−27546	110	hypothetical protein	hypothetical protein MhaA1p39 (Mannheimia phage phiMHaA1, YP_655506.1)
39	+	27559−27852	97	hypothetical protein	hypothetical protein MhaA1p40 (Mannheimia phage phiMHaA1, YP_655507.1)
40	+	27864−27992	42	hypothetical protein	hypothetical protein(Mannheimia haemolytica, WP_006248163.1); hypothetical protein (Mannheimia haemolytica, WP_006250962.1)
41	+	28004−28246	80	hypothetical protein	hypothetical protein MhaA1p41 (Mannheimia phage phiMHaA1, YP_655508.1)
42	+	28243−28575	110	hypothetical protein	hypothetical protein MhaA1p42 (Mannheimia phage phiMHaA1, YP_655509.1)
43	+	28572−30932	786	replication protein A	replication protein A (Mannheimia phage phiMHaA1, YP_655510.1)
44	+	30945−31277	110	hypothetical protein	hypothetical protein MhaA1p44 (Mannheimia phage phiMHaA1, YP_655511.1)
45	+	31277−31729	150	single-stranded DNA binding protein	single-stranded DNA binding protein (Mannheimia phage phiMHaA1, YP_655512.1)
46	+	31740−32072	110	hypothetical protein	putative bacteriophage protein(Mannheimia haemolytica USDA-ARS-USMARC-183, YP_007666042.1)
47	+	32062−32331	89	hypothetical protein	hypothetical protein MhaA1p47 (Mannheimia phage phiMHaA1, YP_655514.1)
48	+	32306−32596	96	hypothetical protein	hypothetical protein MhaA1p48 (Mannheimia phage phiMHaA1, YP_655515.1)
49	−	32731−32847	38	hypothetical protein	hypothetical proteinD648_14370 (Mannheimia haemolytica USDA-ARS-USMARC-185, YP_007668949.1)
50	−	32866−33048	60	hypothetical protein	hypothetical protein MhaA1p49 (Mannheimia phage phiMHaA1, YP_655516.1)
51	−	33326−34324	332	integrase	integrase (Mannheimia phage phiMHaA1, YP_655517.1)
