# Supplementary material for: Comparative analysis of multiple inducible phages from Mannheimia haemolytica
Source: BMC Microbiol. 2015 Aug 30;15:175. doi: 10.1186/s12866-015-0494-5 (PMC4553209; doi:10.1186/s12866-015-0494-5)
Supplement: Additional file 2: Table S2. — Feature of phage 587AP1 gene products and their functional assignments. (XLSX 13 kb) [file 12866_2015_494_MOESM2_ESM.xlsx]

## Sheet: Sheet1
Table S2 Feature of phage 587AP1 gene products and their functional assignments.
CDS	Strand	Start-stop	Size (aa)	Function	Best BLASTP Hits (Homologues)
1	−	428−1468	346	capsid portal protein Q	capsid portal protein Q (Mannheimia phage phiMHaA1, YP_655469.1)
2	−	1477−3315	612	terminase, ATPase subunit	terminase, ATPase subunit P (Mannheimia haemolytica M42548, YP_007883657.1; Mannheimia phage phiMHaA1, ref|YP_655470.1)
3	+	3429−4256	275	capsid scaffolding protein O	capsid scaffolding protein O (Mannheimia phage phiMHaA1, YP_655471.1)
4	+	4270−5298	342	major capsid protein N	major capsid protein N (Mannheimia phage phiMHaA1, YP_655472.1)
5	+	5317−6006	229	terminase, endonuclease subunit	terminase small subunit (Mannheimia phage phiMHaA1, YP_655473.1)
6	+	6118−6633	171	head completion protein L	head completion proteinL (Mannheimia phage phiMHaA1, YP_655474.1)
7	+	6630−6842	70	tail synthesis protein X	tail synthesis protein X (Mannheimia phage phiMHaA1, YP_655475.1)
8	+	6848−7054	68	holin	possible holin (Mannheimia phage phiMHaA1, YP_655476.1)
9	+	7047−7613	188	endolysin	Lysozyme (Mannheimiahaemolytica USDA-ARS-USMARC-185, YP_007668964.1); endolysin (Mannheimia phage phiMHaA1, YP_655477.1)
10	+	7610−8065	151	hypothetical protein	hypothetical bacteriophage protein (Mannheimia phage phiMHaA1, YP_655478.1)
11	+	8214−8435	73	DnaK suppressor protein/ C4-type zinc finger protein	hypothetical protein MhaA1p11 (Mannheimia phage phiMHaA1, YP_655479.1); DnaK suppressor protein/ C4-type zinc finger protein, DksA/TraR (Mannheimia haemolytica USDA-ARS-USMARC-183,YP_007666079.1)
12	+	8432−8917	161	tail completion protein R	tail completion protein R (Mannheimia phage phiMHaA1,YP_655480.1)
13	+	8910−9368	152	tail synthesis protein S	tail synthesis protein S (Mannheimia phage phiMHaA1, YP_655481.1)
14	+	9736−12648	970	tail protein T	tail protein T (Mannheimia phage phiMHaA1, YP_655483.1)
15	+	12713−12889	58	hypothetical protein	hypothetical protein MhaA1p16 (Mannheimia phage phiMHaA1, YP_655484.1)
16	+	12882−13169	95	hypothetical protein	hypothetical protein MhaA1p17 (Mannheimia phage phiMHaA1, YP_655485.1)
17	+	13298−13903	201	baseplate assembly protein V	baseplate assembly protein V (Mannheimia phage phiMHaA1, YP_655486.1)
18	+	13903−14238	111	baseplate assembly protein W	baseplateassembly protein W (Mannheimia phage phiMHaA1, YP_655487.1)
19	+	14235−15152	305	baseplate assembly protein J	baseplate assembly protein J (Mannheimia phage phiMHaA1, YP_655488.1)
20	+	15139−15678	179	tail formation protein I	tail formation protein I (Mannheimia phage phiMHaA1, YP_655489.1)
21	+	15681−18695	1004	tail fiber protein H	variable tail fiber protein H (Mannheimia phage phiMHaA1, YP_655490.1) at N-terminus
22	+	18696−19331	211	tail fiber assembly protein	tail fiber assembly protein (Mannheimia haemolytica, WP_006252024.1)
23	+	19300−19563	87	hypothetical protein	hypothetical protein (Mannheimia haemolytica, WP_006252822.1)
24	+	19665−20846	393	tail sheath protein FI	tail sheath protein FI (Mannheimia phage phiMHaA1, YP_655492.1)
25	+	20855−21361	168	tail tube protein FII	tail tube protein FII (Mannheimia phage phiMHaA1, YP_655493.1)
26	+	21442−21756	104	tail protein E	tail protein E (Mannheimia phage phiMHaA1, YP_655494.1);
27	+	21924−22343	139	hypothetical protein	hypothetical protein(Mannheimia haemolytica, WP_006250974.1)
28	+	22343−22780	145	tail protein U	tail protein U (Mannheimia phage phiMHaA1, YP_655496.1)
29	+	22780−24021	413	tail protein D	tail protein D (Mannheimia phage phiMHaA1, YP_655497.1)
30	+	24021−24395	124	hypothetical protein
31	−	24455−25495	346	transposase	transposase (Mannheimia haemolytica M42548, YP_007883575.1)
32	−	25607−25936	109	hypothetical protein	hypothetical protein MhaA1p33 (Mannheimia phage phiMHaA1, YP_655500.1)
33	−	26035−26553	172	hypothetical protein	hypotheticalprotein MhaA1p34 (Mannheimia phage phiMHaA1,YP_655501.1)
34	−	26557−27243	228	CI repressor	CI repressor (Mannheimia phage phiMHaA1, YP_655502.1)
35	+	27367−27579	70	Cro repressor	Cro repressor (Mannheimia phage phiMHaA1, YP_655503.1)
36	−	27678−27923	81	hypothetical protein	hypothetical proteinD650_12740 (Mannheimia haemolytica USDA-ARS-USMARC-183, YP_007666051.1)
37	+	28063−28335	90	hypothetical protein	hypothetical protein MhaA1p38 (Mannheimia phage phiMHaA1, YP_655505.1)
38	+	28481−28750	89	hypothetical protein	hypothetical protein MhaA1p39 (Mannheimia phage phiMHaA1, YP_655506.1)
39	+	28759−29052	97	hypothetical protein	hypothetical protein MhaA1p40(Mannheimia phage phiMHaA1, YP_655507.1)
40	+	29062−29187	41	hypothetical protein	hypothetical protein(Mannheimia haemolytica, WP_006250962.1)
41	+	29203−29445	80	hypothetical protein	hypothetical protein MhaA1p41 (Mannheimia phage phiMHaA1, YP_655508.1)
42	+	29442−29774	110	hypothetical protein	hypothetical protein MhaA1p42 (Mannheimia phage phiMHaA1, YP_655509.1)
43	+	29771−32131	786	replication protein A	replication protein A (Mannheimia phage phiMHaA1, YP_655510.1)
44	+	32144−32476	110	hypothetical protein	hypothetical protein MhaA1p44 (Mannheimia phage phiMHaA1, YP_655511.1)
45	+	32476−32928	150	single-stranded DNA binding protein	single-stranded DNA binding protein (Mannheimia phage phiMHaA1, YP_655512.1)
46	+	32939−33271	110	hypothetical protein	putative bacteriophage protein (Mannheimia haemolytica USDA-ARS-USMARC-183, YP_007666042.1)
47	+	33261−33530	89	hypothetical protein	hypothetical protein MhaA1p47 (Mannheimia phage phiMHaA1, YP_655514.1)
48	+	33505−33795	96	hypothetical protein	hypothetical protein MhaA1p48 (Mannheimia phage phiMHaA1, YP_655515.1)
49	−	33930−34046	38	hypothetical protein	hypothetical proteinD648_14370 (Mannheimia haemolytica USDA-ARS-USMARC-185, YP_007668949.1)
50	−	34065−34247	60	hypothetical protein	hypothetical protein MhaA1p49 (Mannheimia phage phiMHaA1, YP_655516.1)
51	−	34525−35523	332	integrase	integrase (Mannheimia phage phiMHaA1, YP_655517.1)
