# Supplementary material for: Comparative analysis of multiple inducible phages from Mannheimia haemolytica
Source: BMC Microbiol. 2015 Aug 30;15:175. doi: 10.1186/s12866-015-0494-5 (PMC4553209; doi:10.1186/s12866-015-0494-5)
Supplement: Additional file 5: Table S5. — Feature of phage 535AP2 gene products and their functional assignments. (XLSX 21 kb) [file 12866_2015_494_MOESM5_ESM.xlsx]

## Sheet: Sheet1
Table S5 Feature of phage 535AP2 gene products and their functional assignments.
CDS	Strand	Start-stop	Size (aa)	Function	Best BLASTP Hits (Homologues)
1	+	1−525	174	terminase, small subunit	bacteriophage terminase small subunit (Mannheimia haemolytica USDA-ARS-USMARC-183, YP_007666237.1);bacteriophage terminase small subunit TerS (Mannheimia haemolytica M42548, YP_007883595.1)
2	+	509−1729	406	terminase, large subunit	phage terminase, large subunit, PBSX (Mannheimia haemolytica USDA-ARS-USMARC-183, YP_007666236.1); bacteriophage terminase large subunit (Mannheimia haemolytica M42548, YP_007883596.1)
3	+	1726−3102	458	portal protein	hypothetical proteinD650_14580 (Mannheimia haemolytica USDA-ARS-USMARC-183, YP_007666235.1); hypothetical protein MHH_c17930(Mannheimia haemolytica M42548, YP_007883597.1)
4	+	3506−3994	312	head morphogenesis protein	hypothetical proteinD650_14570 (Mannheimia haemolytica USDA-ARS-USMARC-183, YP_007666234.1)
5	+	3981−5351	456	hypothetical protein	hypothetical proteinMHH_c17950 (Mannheimia haemolytica M42548, YP_007883599.1)
6	+	5344−5778	144	hypothetical protein	hypothetical proteinD650_14540 (Mannheimia haemolytica USDA-ARS-USMARC-183, YP_007666231.1); hypothetical protein MHH_c17960(Mannheimia haemolytica M42548,YP_007883600.1)
7	+	5793−6782	329	hypothetical protein	hypothetical proteinD650_14530 (Mannheimia haemolytica USDA-ARS-USMARC-183, YP_007666230.1); hypothetical protein MHH_c17970(Mannheimia haemolytica M42548, YP_007883601.1)
8	+	6794−7036	80	hypothetical protein	hypothetical proteinD650_14520 (Mannheimia haemolytica USDA-ARS-USMARC-183, YP_007666229.1) at N-terminus
9	+	7039−7416	125	hypothetical protein	hypothetical proteinD650_14510 (Mannheimia haemolytica USDA-ARS-USMARC-183, YP_007666228.1); hypothetical protein MHH_c17990(Mannheimia haemolytica M42548, YP_007883603.1)
10	+	7416−7760	114	hypothetical protein	hypothetical proteinD650_14500 (Mannheimia haemolytica USDA-ARS-USMARC-183, YP_007666227.1); hypothetical protein MHH_c18000(Mannheimia haemolytica M42548, YP_007883604.1)
11	+	7762−8130	122	hypothetical protein	hypothetical proteinD650_14490 (Mannheimia haemolytica USDA-ARS-USMARC-183, YP_007666226.1); hypothetical protein MHH_c18010(Mannheimia haemolytica M42548, YP_007883605.1)
12	+	8127−8507	126	hypothetical protein	hypothetical proteinD650_14480 (Mannheimia haemolytica USDA-ARS-USMARC-183, YP_007666225.1) ; hypothetical protein MHH_c18020(Mannheimia haemolytica M42548, YP_007883606.1)
13	+	8511−8993	160	major tail protein	hypothetical proteinD650_14470 (Mannheimia haemolytica USDA-ARS-USMARC-183, YP_007666224.1); phage major tail protein 2 (Mannheimiahaemolytica M42548, YP_007883607.1)
14	−	9033−9449	138	toxin-antitoxin system, antitoxin component, HicB	toxin-antitoxin system, antitoxin component, HicB (Mannheimia haemolytica USDA-ARS-USMARC-183, YP_007666223.1); antitoxin HicB 1 (Mannheimia haemolytica M42548, YP_007883608.1)
15	−	9505−9681	58	toxin-antitoxin system, antitoxin component, HicA	toxin-antitoxin system, toxin component, HicA (Mannheimia haemolytica USDA-ARS-USMARC-183, YP_007666222.1); hypothetical protein MHH_c18050 (Mannheimia haemolytica M42548, YP_007883609.1)
16	+	9783−10448	221	hypothetical protein	hypothetical proteinMHH_c18060 (Mannheimia haemolytica M42548, YP_007883610.1)
17	−	10463−10732	89	hypothetical protein	hypothetical protein(Mannheimia haemolytica, WP_006251219.1)
18	+	10865−11323	152	hypothetical protein	hypothetical proteinD650_14430 (Mannheimia haemolytica USDA-ARS-USMARC-183, YP_007666220.1); hypothetical protein MHH_c18070(Mannheimia haemolytica M42548,YP_007883611.1)
19	+	11391−11735	114	hypothetical protein	hypothetical proteinMHH_c18080 (Mannheimia haemolytica M42548, YP_007883612.1)
20	+	11868−14363	831	tail length tape measure protein	tail length tape measure-related protein (Mannheimia haemolytica USDA-ARS-USMARC-183, YP_007666219.1)
21	+	14367−14696	109	minor tail protein M	Gifsy-1 prophage VmtM (Mannheimia haemolytica USDA-ARS-USMARC-183, YP_007666218.1); gifsy-1 prophage VmtM (Mannheimia haemolytica M42548, YP_007883614.1)
22	+	14696−15166	156	minor tail protein L	phage-related minor tail protein L (Mannheimia haemolytica USDA-ARS-USMARC-183, YP_007666217.1); phage-related minor tail protein L (Mannheimia haemolytica M42548, YP_007883615.1)
23	+	15174−15890	238	minor tail protein L	phage minor tail protein L (Mannheimia haemolytica USDA-ARS-USMARC-183, YP_007666216.1); minor tail protein L (Mannheimia haemolytica M42548, YP_007883616.1)
24	+	15894−16625	243	minor tail protein K	bacteriophage tail protein (Mannheimia haemolytic USDA-ARS-USMARC-183, YP_007666215.1); bacteriophage tail protein (Mannheimia haemolytica USDA-ARS-USMARC-183, YP_007665830.1); putative endopeptidase K (Mannheimia haemolytica M42548, YP_007883465.1)
25	+	16766−16891	41	hypothetical protein	hypothetical proteinD650_14370 (Mannheimia haemolytica USDA-ARS-USMARC-183, YP_007666214.1; hypothetical protein D650_10540(Mannheimia haemolytica USDA-ARS-USMARC-183, YP_007665831.1);hypothetical protein MHH_c18140(Mannheimia haemolytica M42548, YP_007883618.1)
26	+	16894−17523	209	tail assembly protein I	Bacteriophage tail protein (Mannheimia haemolytica USDA-ARS-USMARC-183, YP_007665832.1); bacteriophage tail protein (Mannheimia haemolytica USDA-ARS-USMARC-183, YP_007666213.1); tail assembly protein I (Mannheimia haemolytica M42548,YP_007883619.1)
27	+	17533−24258	2241	host specificity protein J	host specificity protein J (Mannheimia haemolytica USMARC_2286, YP_008338883.1)
28	+	24255−24701	148	hypothetical protein	hypothetical proteinJ451_02305 (Mannheimia haemolytica D174, YP_008221861.1); hypothetical protein D650_10580(Mannheimia haemolytica USDA-ARS-USMARC-183,YP_007665835.1) at C-terminus
29	+	24702−25301	199	hypothetical protein	hypothetical proteinD650_10590 (Mannheimia haemolytica USDA-ARS-USMARC-183, YP_007665836.1)
30	+	25416−25709	97	hypothetical protein	hypothetical proteinD650_10600 (Mannheimia haemolytica USDA-ARS-USMARC-183, YP_007665837.1)
31	+	25718−25882	54	hypothetical protein	YP_008233096.1| hypothetical proteinF382_01045 (Mannheimia haemolytica D153, YP_008233096.1)
32	+	25882−26109	75	hypothetical protein	hypothetical proteinF382_01050 (Mannheimia haemolytica D153, YP_008233097.1)
33	−	26256−26774	172	hypothetical protein	hypothetical protein(Mannheimia haemolytica, WP_006249172.1)
34	−	26844−27434	196	hypothetical protein	hypothetical proteinD650_10630 (Mannheimia haemolytica USDA-ARS-USMARC-183, YP_007665840.1); hypothetical protein MHH_c18210(Mannheimia haemolytica M42548, YP_007883625.1)
35	+	27926−28915	329	integrase	integrase/recombinase (Mannheimia haemolytica USDA-ARS-USMARC-183, YP_007666278.1)
36	−	28912−29169	85	hypothetical protein	hypothetical proteinD650_15000 (Mannheimia haemolytica USDA-ARS-USMARC-183, YP_007666277.1)
37	−	29196−29687	163	methyltransferase	putative bacteriophage methyltransferase (Mannheimia haemolytica M42548, YP_007883518.1)
38	−	30187−30651	154	hypothetical protein	hypothetical proteinD650_14970 (Mannheimia haemolytica USDA-ARS-USMARC-183, YP_007666274.1); putative 18.2 kDa protein in rep-holintergenic region (Mannheimia haemolytica M42548, YP_007883560.1)
39	−	30635−30838	67	hypothetical protein	hypothetical proteinD650_14960 (Mannheimia haemolytica USDA-ARS-USMARC-183, YP_007666273.1); hypothetical protein MHH_c17550(Mannheimia haemolytica M42548, YP_007883561.1)
40	−	30835−31362	175	hypothetical protein	hypothetical proteinDUF551 (Mannheimia haemolytica M42548, YP_007883562.1); hypothetical proteinD650_10120 (Mannheimia haemolytica USDA-ARS-USMARC-183, YP_007665789.1)
41	−	31440−31892	150	pyruvate kinase	hypothetical proteinMHH_c17570 (Mannheimia haemolytica M42548, YP_007883563.1); pyruvate kinase (Mannheimia haemolyticaUSDA-ARS-USMARC-183, YP_007666271.1)
42	−	32102−32737	211	exonuclease	bacteriophage exonuclease (Mannheimia haemolytica USDA-ARS-USMARC-183, YP_007666270.1); exonuclease Exo (Mannheimia haemolytica M42548, YP_007883564.1)
43	−	32734−33528	264	recombinase	bet protein (Mannheimia haemolytica USDA-ARS-USMARC-183, YP_007666269.1); recombination protein Bet (Mannheimia haemolytica M42548, YP_007883565.1)
44	−	33569−34519	316	hypothetical protein	hypothetical proteinD650_14910 (Mannheimia haemolyticaUSDA-ARS-USMARC-183, YP_007666268.1); hypothetical protein MHH_c17600(Mannheimia haemolytica M42548, YP_007883566.1)
45	−	34532−34744	70	hypothetical protein	hypothetical proteinMHH_c17610 (Mannheimia haemolytica M42548, YP_007883567.1)
46	−	34878−35357	159	hypothetical protein	hypothetical proteinD650_14890 (Mannheimia haemolytica USDA-ARS-USMARC-183, YP_007666266.1); hypothetical protein MHH_c17620(Mannheimia haemolytica M42548, YP_007883568.1)
47	−	35354−35713	119	hypothetical protein	hypothetical proteinD650_14880 (Mannheimia haemolytica USDA-ARS-USMARC-183, YP_007666265.1); hypothetical protein MHH_c17630(Mannheimia haemolytica M42548, YP_007883569.1)
48	−	35717−36223	168	hypothetical protein	hypothetical proteinD650_14870 (Mannheimia haemolytica USDA-ARS-USMARC-183, YP_007666264.1); hypothetical protein MHH_c17640(Mannheimia haemolytica M42548, YP_007883570.1)
49	−	36792−37028	78	hypothetical protein	hypothetical proteinD650_14860 (Mannheimia haemolytica USDA-ARS-USMARC-183, YP_007666263.1)
50	−	37410−37640	76	hypothetical protein	hypothetical proteinD650_14850 (Mannheimia haemolytica USDA-ARS-USMARC-183, YP_007666262.1);hypothetical protein MHH_c17660(Mannheimia haemolytica M42548, YP_007883571.1)
51	+	37932−38207	91	plasmid maintenance system killer HigB	plasmid maintenance system killer (Mannheimia haemolytica USDA-ARS-USMARC-183, YP_007666260.1);plasmid maintenance system killer (Mannheimia haemolytica M42548, YP_007883573.)
52	+	38216−38521	101	plasmid maintenance system killer HigA (antitoxin to HigB)	plasmid maintenance system antidote protein, XRE family/addiction module antidote protein, HigA family/PSEEN1946 proteic killer active protein (Mannheimia haemolyticaUSDA-ARS-USMARC-183,YP_007666259.1); putative virulence-associated protein (Mannheimia haemolytica M42548, YP_007883574.1)
53	−	38659−39699	346	transposase	transposase (Mannheimia haemolytica M42548, YP_007882181.1)
54	−	39809−40294	161	hypothetical protein	hypothetical proteinD650_14800 (Mannheimia haemolytica USDA-ARS-USMARC-183, YP_007666257.1)
55	−	40299−40679	126	hypothetical protein	hypothetical protein D650_14790 (Mannheimia haemolytica USDA-ARS-USMARC-183, YP_007666256.1)
56	−	40730−41389	219	CI repressor	LexA family repressor/S24 family protease (Mannheimia haemolytica USDA-ARS-USMARC-183, YP_007666255.1); putative LexA family repressor/S24 family protease (Mannheimia haemolytica M42548, YP_007883578.1)
57	+	41453−41725	90	Cro repressor	XRE family transcriptional regulator (Mannheimia haemolytica, WP_006250080.1)
58	+	41746−42006	86	CII protein	hypothetical proteinD650_14770 (Mannheimia haemolytica USDA-ARS-USMARC-183, YP_007666254.1); bacteriophage CII protein (Mannheimiahaemolytica M42548, YP_007883579.1)
59	+	42170−42340	56	hypothetical protein	hypothetical proteinD650_14760 (Mannheimia haemolytica USDA-ARS-USMARC-183, YP_007666253.1)
60	+	42355−43185	276	replication protein O	bacteriophage replication protein (Mannheimia haemolytica USDA-ARS-USMARC-183, YP_007666252.1); DNA replication protein Gp18 (Mannheimia haemolytica M42548, YP_007883580.1)
61	+	43182−44543	453	helicase	replicative DNA helicase (Mannheimia haemolytica USDA-ARS-USMARC-183, YP_007666251.1); replicative DNA helicase 12 (Mannheimia haemolytica M42548, YP_007883581.1)
62	+	44540−45076	178	methyltransferase	hypothetical proteinD650_14730 (Mannheimia haemolytica USDA-ARS-USMARC-183, YP_007666250.1); modification methylase MunIM(Mannheimia haemolytica M42548, YP_007883582.1)
63	+	45167−45382	71	hypothetical protein	hypothetical proteinD650_14720 (Mannheimia haemolytica USDA-ARS-USMARC-183, YP_007666249.1); hypothetical protein MHH_c17780(Mannheimia haemolytica M42548, YP_007883583.1)
64	+	45366−45872	168	hypothetical protein	hypothetical proteinDUF1367 (Mannheimia haemolytica M42548, YP_007883584.1)
65	+	45923−46135	67	hypothetical protein	hypothetical proteinMHH_c17800 (Mannheimia haemolytica M42548, YP_007883585.1) at C-terminus
66	+	46181−46375	64	hypothetical protein	hypothetical proteinD650_14700 (Mannheimia haemolytica USDA-ARS-USMARC-183, YP_007666247.1); hypothetical protein MHH_c17810(Mannheimia haemolytica M42548, YP_007883586.1)
67	+	46388−46510	40	hypothetical protein	hypothetical proteinD650_14690 (Mannheimia haemolytica USDA-ARS-USMARC-183, YP_007666246.1); hypothetical protein MHH_c17820(Mannheimia haemolytica M42548, YP_007883587.1)
68	+	46503−47072	189	NinG protein	protein NinG (Mannheimia haemolytica M42548, YP_007883588.1)
69	+	47062−47535	157	antitermination protein Q	putative bacteriophage protein (Mannheimia haemolytica USDA-ARS-USMARC-183, YP_007666244.1); phage antitermination protein Q (Mannheimia haemolytica M42548, YP_007883589.1)
70	+	47733−47849	38	hypothetical protein	hypothetical protein(Mannheimia haemolytica, WP_006252751.1)
71	+	47855−48040	61	hypothetical protein	hypothetical proteinD650_14660 (Mannheimia haemolytica USDA-ARS-USMARC-183, YP_007666243.1)
72	+	48066−48236	56	hypothetical protein	hypothetical protein(Mannheimia haemolytica, WP_006250096.1)
73	+	48237−48431	64	hypothetical protein	hypothetical protein(Mannheimia haemolytica, WP_006250097.1)
74	+	48379−48624	81	holin	hemophilus-specific protein (Mannheimia haemolytica USDA-ARS-USMARC-183, YP_007666242.1)
75	+	48617−49186	189	endolysin	Lysozyme (Mannheimiahaemolytica USDA-ARS-USMARC-183, YP_007666241.1); phage-like lysozyme (Mannheimia haemolytica M42548, YP_007883591.1)
76	+	49159−49509	116	lytic protein Rz	hypothetical proteinMHH_c17880 (Mannheimia haemolytica M42548, YP_007883592.1)
77	+	49514−49687	57	lytic protein Rz1	hypothetical proteinD650_14620 (Mannheimia haemolytica USDA-ARS-USMARC-183, YP_007666239.1); hypothetical protein MHH_c17890(Mannheimia haemolytica M42548, YP_007883593.1)
78	−	49700−49885	61	hypothetical protein	hypothetical protein(Mannheimia haemolytica, WP_006250102.1)
79	+	49909−50064	51	hypothetical protein	hypothetical proteinD650_14610 (Mannheimia haemolytica USDA-ARS-USMARC-183, YP_007666238.1 ); hypothetical protein MHH_c17900(Mannheimia haemolytica M42548, YP_007883594.1)
