# Supplementary material for: Comparative analysis of multiple inducible phages from Mannheimia haemolytica
Source: BMC Microbiol. 2015 Aug 30;15:175. doi: 10.1186/s12866-015-0494-5 (PMC4553209; doi:10.1186/s12866-015-0494-5)
Supplement: Additional file 6: Table S6. — Feature of phage 587AP2 gene products and their functional assignments. (XLSX 15 kb) [file 12866_2015_494_MOESM6_ESM.xlsx]

## Sheet: Sheet1
Table S1 Feature of phage 587AP2 gene products and their functional assignments.
CDS	Strand	Start-stop	Size (aa)	Function	Best BLASTP Hits (Homologues)
1	+	1−525	174	terminase, small subunit	bacteriophage terminase small subunit (Mannheimia haemolytica USDA-ARS-USMARC-183, YP_007666237.1);bacteriophage terminase small subunit TerS (Mannheimia haemolytica M42548, YP_007883595.1)
2	+	509−1729	406	terminase, large subunit	phage terminase, large subunit, PBSX (Mannheimia haemolytica USDA-ARS-USMARC-183, YP_007666236.1); bacteriophage terminase large subunit (Mannheimia haemolytica M42548, YP_007883596.1)
3	+	1726−3102	458	portal protein	hypothetical proteinD650_14580 (Mannheimia haemolytica USDA-ARS-USMARC-183, YP_007666235.1); hypothetical protein MHH_c17930(Mannheimia haemolytica M42548, YP_007883597.1)
4	+	3506−3994	312	head morphogenesis protein	hypothetical proteinD650_14570 (Mannheimia haemolytica USDA-ARS-USMARC-183, YP_007666234.1)
5	+	3981−5351	456	hypothetical protein	hypothetical proteinMHH_c17950 (Mannheimia haemolytica M42548, YP_007883599.1)
6	+	5344−5778	144	hypothetical protein	hypothetical proteinD650_14540 (Mannheimia haemolytica USDA-ARS-USMARC-183, YP_007666231.1); hypothetical protein MHH_c17960(Mannheimia haemolytica M42548,YP_007883600.1)
7	+	5793−6782	329	hypothetical protein	hypothetical proteinD650_14530 (Mannheimia haemolytica USDA-ARS-USMARC-183, YP_007666230.1; hypothetical protein MHH_c17970(Mannheimia haemolytica M42548, YP_007883601.1)
8	+	6794−7018	74	hypothetical protein	hypothetical proteinD650_14520 (Mannheimia haemolytica USDA-ARS-USMARC-183, YP_007666229.1) at N-terminus
9	+	7021−7398	125	hypothetical protein	hypothetical proteinD650_14510 (Mannheimia haemolytica USDA-ARS-USMARC-183, YP_007666228.1; hypothetical protein MHH_c17990(Mannheimia haemolytica M42548, YP_007883603.1)
10	+	7398−7742	114	hypothetical protein	hypothetical proteinD650_14500 (Mannheimia haemolytica USDA-ARS-USMARC-183, YP_007666227.1); hypothetical protein MHH_c18000(Mannheimia haemolytica M42548, YP_007883604.1)
11	+	7744−8112	122	hypothetical protein	hypothetical proteinD650_14490 (Mannheimia haemolytica USDA-ARS-USMARC-183, YP_007666226.1); hypothetical protein MHH_c18010(Mannheimia haemolytica M42548, YP_007883605.1)
12	+	8109−8489	126	hypothetical protein	hypothetical proteinD650_14480 (Mannheimia haemolytica USDA-ARS-USMARC-183, YP_007666225.1) ; hypothetical protein MHH_c18020(Mannheimia haemolytica M42548, YP_007883606.1)
13	+	8493−8975	160	major tail protein	hypothetical proteinD650_14470 (Mannheimia haemolytica USDA-ARS-USMARC-183, YP_007666224.1); phage major tail protein 2 (Mannheimiahaemolytica M42548, YP_007883607.1)
14	−	9015−9431	138	toxin-antitoxin system, antitoxin component, HicB	toxin-antitoxin system, antitoxin component, HicB (Mannheimia haemolytica USDA-ARS-USMARC-183, YP_007666223.1); antitoxin HicB 1 (Mannheimia haemolytica M42548, YP_007883608.1)
15	−	9487−9663	58	toxin-antitoxin system, antitoxin component, HicA	toxin-antitoxin system, toxin component, HicA (Mannheimia haemolytica USDA-ARS-USMARC-183, YP_007666222.1); hypothetical protein MHH_c18050 (Mannheimia haemolytica M42548, YP_007883609.1)
16	+	9765−10430	221	hypothetical protein	hypothetical proteinMHH_c18060 (Mannheimia haemolytica M42548, YP_007883610.1)
17	−	10445−10714	89	hypothetical protein	hypothetical protein(Mannheimia haemolytica, WP_006251219.1)
18	+	10847−11305	152	hypothetical protein	hypothetical proteinD650_14430 (Mannheimia haemolytica USDA-ARS-USMARC-183, YP_007666220.1); hypothetical protein MHH_c18070(Mannheimia haemolytica M42548,YP_007883611.1)
19	+	11373−11768	131	hypothetical protein	hypothetical proteinMHH_c18080 (Mannheimia haemolytica M42548, YP_007883612.1)
20	+	11900−14350	816	tail length tape measure protein	tail length tape measure-related protein (Mannheimia haemolytica USDA-ARS-USMARC-183, YP_007666219.1)
21	+	14354−14683	109	minor tail protein M	Gifsy-1 prophage VmtM (Mannheimia haemolytica USDA-ARS-USMARC-183, YP_007666218.1); gifsy-1 prophage VmtM (Mannheimia haemolytica M42548, YP_007883614.1)
22	+	14683−15153	156	minor tail protein L	phage-related minor tail protein L (Mannheimia haemolytica USDA-ARS-USMARC-183, YP_007666217.1); phage-related minor tail protein L (Mannheimia haemolytica M42548, YP_007883615.1)
23	+	15161−15877	238	minor tail protein L	phage minor tail protein L (Mannheimia haemolytica USDA-ARS-USMARC-183, YP_007666216.1); minor tail protein L (Mannheimia haemolytica M42548, YP_007883616.1)
24	+	15881−16612	243	minor tail protein K	bacteriophage tail protein (Mannheimia haemolytic USDA-ARS-USMARC-183, YP_007666215.1); bacteriophage tail protein (Mannheimia haemolytica USDA-ARS-USMARC-183, YP_007665830.1); putative endopeptidase K (Mannheimia haemolytica M42548, YP_007883465.1)
25	+	16753−16878	41	hypothetical protein	hypothetical proteinD650_14370 (Mannheimia haemolytica USDA-ARS-USMARC-183, YP_007666214.1); hypothetical protein D650_10540(Mannheimia haemolytica USDA-ARS-USMARC-183, YP_007665831.1);hypothetical protein MHH_c18140(Mannheimia haemolytica M42548, YP_007883618.1)
26	+	16881−17471	196	tail assembly protein I	Bacteriophage tail protein (Mannheimia haemolytica USDA-ARS-USMARC-183, YP_007665832.1); bacteriophage tail protein (Mannheimia haemolytica USDA-ARS-USMARC-183,YP_007666213.1); tail assembly protein I (Mannheimia haemolytica M42548, YP_007883619.1)
27	+	17474−23338	1954	host specificity protein J	host specificity protein J (Mannheimia haemolytica USMARC_2286, YP_008338593.1) at N-terminus
28	+	23436−23780	114	hypothetical protein	hypothetical proteinD650_10580 (Mannheimia haemolytica USDA-ARS-USMARC-183, YP_007665835.1)
29	+	23781−24380	199	hypothetical protein	hypothetical proteinD650_10590(Mannheimia haemolytica USDA-ARS-USMARC-183, YP_007665836.1)
30	+	24496−24789	97	hypothetical protein	hypothetical protein(Mannheimia haemolytica, WP_006250518.1)
31	−	25143−26198	351	integrase	integrase/recombinase (Mannheimia haemolytica USDA-ARS-USMARC-183, YP_007665773.1); putative integrase/recombinase (Mannheimia haemolytica M42548, YP_007883520.1)
32	−	26158−26433	91	hypothetical protein	hypothetical proteinD650_9970 (Mannheimia haemolytica USDA-ARS-USMARC-183, YP_007665774.1); hypothetical protein MHH_c17130(Mannheimia haemolytica M42548, YP_007883519.1)
33	−	26523−27029	168	HNH homing endonuclease	putative HNH endonuclease(Lactococcus phage CB14, ACU46908.1) in partial
34	−	27007−27603	198	cytosine-specific DNA methyltransferase	cytosine-specific methyltransferase (Haemophilus parasuis ZJ0906, YP_008123589.1) in partial
35	−	27524−28843	439	hypothetical protein	hypothetical protein(Escherichia coli, WP_000660982.1)
36	−	28840−29745	301	hypothetical protein	hypothetical protein(Actinobacillus pleuropneumoniae, WP_005616908.1)
37	−	29979−30635	218	antirepressor	antirepressor (Avibacterium paragallinarum, WP_017806444.1)
38	+	31039−31227	62	hypothetical protein	hypothetical proteinD650_10090 (Mannheimia haemolytica USDA-ARS-USMARC-183, YP_007665786.1); hypothetical protein MHH_c17030(Mannheimia haemolytica M42548, YP_007883509.1)
39	−	31231−31695	154	hypothetical protein	hypothetical proteinD650_14970 (Mannheimia haemolytica USDA-ARS-USMARC-183, YP_007666274.1); putative 18.2 kDa protein in rep-holintergenic region (Mannheimia haemolytica M42548, YP_007883560.1)
40	−	31679−31882	67	hypothetical protein	hypothetical proteinD650_14960 (Mannheimia haemolytica USDA-ARS-USMARC-183,YP_007666273.1); hypothetical protein MHH_c17550(Mannheimia haemolytica M42548,YP_007883561.1)
41	−	31879−32370	163	hypothetical protein	hypothetical proteinD650_10120 (Mannheimia haemolytica USDA-ARS-USMARC-183, YP_007665789.1); hypothetical protein D650_10120(Mannheimia haemolytica USDA-ARS-USMARC-183, YP_007883506.1)
42	−	32415−32867	150	pyruvate kinase	pyruvate kinase (Mannheimia haemolytica USDA-ARS-USMARC-183, YP_007666271.1)
43	−	32896−33525	209	hypothetical protein	hypothetical protein(Haemophilus parasuis, WP_020997219.1)
44	−	33566−34243	225	exonuclease	translocation protein TolB precursor (Mannheimia haemolytica, WP_006251567.1)
45	−	34221−35144	307	recombinase	recombinase (Mannheimia haemolytica, WP_006251566.1)
46	−	35157−35369	70	hypothetical protein	hypothetical proteinMHH_c17610 (Mannheimia haemolytica M42548, YP_007883567.1)
47	−	35503−35982	159	hypothetical protein	hypothetical proteinD650_14890 (Mannheimia haemolytica USDA-ARS-USMARC-183, YP_007666266.1); hypothetical protein MHH_c17620(Mannheimia haemolytica M42548, YP_007883568.1)
48	−	35979−36338	119	hypothetical protein	hypothetical proteinD650_14880 (Mannheimia haemolytica USDA-ARS-USMARC-183, YP_007666265.1); hypothetical protein MHH_c17630(Mannheimia haemolytica M42548, YP_007883569.1)
49	−	36335−36847	170	hypothetical protein	hypothetical proteinD650_14870 (Mannheimia haemolytica USDA-ARS-USMARC-183, YP_007666264.1); hypothetical protein MHH_c17640(Mannheimia haemolytica M42548, YP_007883570.1)
50	−	36943−37056	114	hypothetical protein
51	+	37515−37787	90	hypothetical protein	hypothetical protein(Mannheimia haemolytica, WP_006251561.1)
52	−	37765−38034	89	hypothetical protein	hypothetical protein(Mannheimia haemolytica, WP_006252945.1)
53	+	38496−38636	46	hypothetical protein	hypothetical protein(Mannheimia haemolytica, WP_006250982.1)
54	−	38616−39101	161	hypothetical protein
55	−	39106−39486	126	hypothetical protein	hypothetical protein(Mannheimia haemolytica, WP_006252740.1)
56	−	39500−40186	228	CI repressor	bacteriophage transcriptional regulator (Haemophilus parasuis ZJ0906, YP_008123891.1)
57	+	40315−40548	77	Cro repressor	antirepressor protein Cro (Mannheimia haemolytica, WP_032848913.1)
58	+	40535−40657	40	hypothetical protein	hypothetical protein J450_04075 (Mannheimia haemolytica D171, YP_008219867.1)
59	+	40705−40947	80	hypothetical protein	hypothetical protein(Mannheimia haemolytica, WP_006251976.1)
60	+	40944−41717	257	hypothetical protein	hypothetical protein HS_1402 (Haemophilus somnus 129PT, YP_719614.1)
61	+	41717−42364	215	replication protein P	putative bacteriophage replication protein (Mannheimia haemolytica, WP_006252694.1)
62	+	42361−42933	190	DNA N-6-adenine-methyltransferase	N-6-adenine methyltransferase (Mannheimia haemolytica, WP_006251735.1)
63	+	43052−43504	150	hypothetical protein	hypothetical proteinHSM_0887 (Haemophilus somnus 2336, YP_001784219.1)
64	+	43554−43766	70	hypothetical protein	hypothetical protein(Mannheimia haemolytica, WP_006252494.1)
65	+	43847−44044	65	hypothetical protein	hypothetical protein(Mannheimia haemolytica, WP_006251737.1)
66	+	44028−44150	40	hypothetical protein	hypothetical protein(Mannheimia haemolytica, WP_006251738.1)
67	+	44143−44427	94	hypothetical protein	hypothetical protein(Mannheimia haemolytica,WP_021280054.1)
68	+	44424−44792	122	endodeoxyribonuclease RusA	hypothetical protein(Mannheimia haemolytica, WP_021280055.1); endodeoxyribonuclease RusA (Haemophilus influenzae F3047, YP_004138695.1)
69	+	44782−45147	121	antitermination protein Q	hypothetical protein(Mannheimia haemolytica, WP_006252250.1)
70	−	45115−45312	65	hypothetical protein	hypothetical protein(Mannheimia haemolytica, WP_006252251.1)
71	−	45826−46404	192	hypothetical protein	hypothetical protein(Mannheimia haemolytica, WP_006252253.1)
72	+	46514−46867	117	holin	hypothetical protein(Mannheimia haemolytica, WP_006252254.1)
73	+	46857−47450	197	endolysin	hypothetical protein(Mannheimia haemolytica, WP_021279977.1)
74	+	47451−47801	116	lytic protein Rz	hypothetical protein(Mannheimia haemolytica, WP_006252032.1)
75	+	47746−47970	74	lytic protein Rz1	hypothetical protein J450_01735 ([Mannheimia haemolytica D171, ref|YP_008219411.1|)
76	+	47971−48228	85	hypothetical protein	hypothetical protein(Mannheimia haemolytica, WP_006251710.1)
77	+	48425−48580	51	hypothetical protein	hypothetical proteinD650_14610 (Mannheimia haemolytica USDA-ARS-USMARC-183, YP_007666238.1); hypothetical protein MHH_c17900(Mannheimia haemolytica M42548, YP_007883594.1)
