# Supplementary material for: Comparative analysis of multiple inducible phages from Mannheimia haemolytica
Source: BMC Microbiol. 2015 Aug 30;15:175. doi: 10.1186/s12866-015-0494-5 (PMC4553209; doi:10.1186/s12866-015-0494-5)
Supplement: Additional file 7: Table S7. — Feature of phage 1152AP2 gene products and their functional assignments. (XLSX 17 kb) [file 12866_2015_494_MOESM7_ESM.xlsx]

## Sheet: Sheet1
Table S7 Feature of phage 1152AP2 gene products and their functional assignments.
CDS	Strand	Start-stop	Size (aa)	Function	Best BLASTP Hits (Homologues)
1	+	1−525	174	terminase, small subunit	bacteriophage terminase small subunit (Mannheimia haemolytica USDA-ARS-USMARC-183, YP_007666237.1);bacteriophage terminase small subunit TerS (Mannheimia haemolytica M42548, YP_007883595.1)
2	+	509−1741	410	terminase, large subunit	phage terminase, large subunit, PBSX (Mannheimia haemolytica USDA-ARS-USMARC-183, YP_007666236.1); bacteriophage terminase large subunit (Mannheimia haemolytica M42548, YP_007883596.1)
3	+	1754−3157	467	portal protein	hypothetical protein(Mannheimia haemolytica, WP_006250106.1)
4	+	3105−4766	553	head morphogenesis protein	hypothetical protein(Mannheimia haemolytica, WP_006250107.1)
5	+	4766−4984	72	hypothetical protein	hypothetical protein(Mannheimia haemolytica, WP_006250108.1)
6	+	4985−5398	137	hypothetical protein	hypothetical bacteriophage protein (Mannheimia haemolytica, WP_006250109.1)
7	+	5516−6250	244	hypothetical protein	hypothetical protein(Mannheimia haemolytica, WP_006250110.1)
8	+	6316−7263	315	hypothetical protein	hypothetical protein(Mannheimia haemolytica, WP_006250111.1)
9	+	7323−7673	116	hypothetical protein	hypothetical protein(Mannheimia haemolytica, WP_006250112.1)
10	+	7663−8100	145	hypothetical protein	hypothetical protein(Mannheimia haemolytica, WP_006250113.1)
11	+	8100−8471	123	hypothetical protein	hypothetical protein(Mannheimia haemolytica, WP_006250114.1)
12	+	8464−8877	137	hypothetical protein	hypothetical protein(Mannheimia haemolytica, WP_006250115.1)
13	+	8877−9269	130	hypothetical protein	hypothetical protein(Mannheimia haemolytica, WP_006250116.1)
14	+	9279−10301	340	hypothetical protein	hypothetical protein(Mannheimia haemolytica, WP_006250117.1)
15	+	10391−10792	133	hypothetical protein	hypothetical protein(Mannheimia haemolytica, WP_006250118.1)
16	+	10807−11133	108	hypothetical protein	hypothetical protein(Mannheimia haemolytica, WP_006250119.1)
17	+	11135−11458	107	minor tail protein M	phage minor tail protein (Mannheimia haemolytica, WP_006253539.1)
18	+	11545−11982	145	hypothetical protein	hypothetical protein J451_00960 (Mannheimia haemolytica D174, YP_008221596.1)
19	+	12301−15327	1008	tail length tape meaure protein	hypothetical protein(Mannheimia haemolytica, WP_006253542.1)
20	+	15335−16051	238	minor tail protein L	minor tail protein L (Mannheimia haemolytica M42548, YP_007883466.1)
21	+	16055−16786	243	minor tail protein K	bacteriophage tail protein (Mannheimia haemolytic USDA-ARS-USMARC-183, YP_007666215.1); bacteriophage tail protein (Mannheimia haemolytica USDA-ARS-USMARC-183, YP_007665830.1); putative endopeptidase K (Mannheimia haemolytica M42548, YP_007883465.1)
22	+	16927−17052	41	hypothetical protein	hypothetical proteinD650_14370 (Mannheimia haemolytica USDA-ARS-USMARC-183, YP_007666214.1); hypothetical protein D650_10540(Mannheimia haemolytica USDA-ARS-USMARC-183, YP_007665831.1); hypothetical protein MHH_c18140(Mannheimia haemolytica M42548,YP_007883618.1)
23	+	17055−17645	196	tail assembly protein I	bacteriophage tail protein (Mannheimia haemolytica USDA-ARS-USMARC-183, YP_007666213.1); tail assembly protein I (Mannheimia haemolytica M42548, YP_007883463.1)
24	+	17648−24697	2349	host specificity protein J	host specificity protein J (Mannheimia haemolytica M42548, YP_007883462.1)
25	+	24820−25113	97	hypothetical protein	hypothetical protein MHH_c16550 (Mannheimia haemolyticaM42548, YP_007883461.1)
26	+	25348−25497	49	hypothetical protein	hypothetical protein(Mannheimia haemolytica, WP_006249174.1)
27	+	25490−25801	103	hypothetical protein	hypothetical proteinMHH_c18190 (Mannheimia haemolytica M42548, YP_007883623.1)
28	−	25948−26466	172	hypothetical protein	hypothetical protein(Mannheimia haemolytica, WP_006249172.1)
29	−	26536−27126	196	hypothetical protein	hypothetical proteinMHH_c18210 (Mannheimia haemolytica M42548, YP_007883625.1)
30	+	27441−27620	59	hypothetical protein	hypothetical proteinMHH_c18220 (Mannheimia haemolytica M42548, YP_007883626.1) at N-terminus
31	−	27900−28940	346	intergrase	putative integrase/recombinase (Mannheimia haemolytica M42548, YP_007883553.1)
32	−	28962−29183	73	hypothetical protein	hypothetical proteinMHH_c17480 (Mannheimia haemolytica M42548, YP_007883554.1)
33	−	29233−29616	127	hypothetical protein	hypothetical proteinMHH_c17490 (Mannheimia haemolytica M42548, YP_007883555.1)
34	−	29704−29880	58	hypothetical protein	hypothetical proteinD648_16700 (Mannheimia haemolytica USDA-ARS-USMARC-185, YP_007669182.1);hypothetical protein MHH_c17500(Mannheimia haemolytica M42548, YP_007883556.1)
35	−	30134−30835	233	antirepressor protein Ant	antirepressor protein Ant (Mannheimia haemolytica M42548, YP_007883557.1)
36	+	31380−31595	71	hypothetical protein	hypothetical proteinMHH_c17520 (Mannheimia haemolytica M42548, YP_007883558.1)
37	−	31635−31865	76	hypothetical protein	KilA-N domain-containing protein (Mannheimia haemolytica M42548, YP_007883559.1)
38	+	32057−32245	62	hypothetical protein	hypothetical protein(Mannheimia haemolytica, WP_006253371.1)
39	−	32249−32713	154	hypothetical protein	hypothetical proteinD650_14970 (Mannheimia haemolytica USDA-ARS-USMARC-183, YP_007666274.1); putative 18.2 kDa protein in rep-holintergenic region (Mannheimia haemolytica M42548, YP_007883560.1)
40	−	32697−32900	67	hypothetical protein	hypothetical proteinD650_14960 (Mannheimia haemolytica USDA-ARS-USMARC-183, YP_007666273.1); hypothetical protein MHH_c17550(Mannheimia haemolytica M42548, YP_007883561.1)
41	−	32897−33424	175	hypothetical protein	hypothetical proteinDUF551 (Mannheimia haemolytica M42548, YP_007883562.1); hypothetical proteinD650_10120 (Mannheimia haemolytica USDA-ARS-USMARC-183, YP_007665789.1)
42	−	33502−33954	150	pyruvate kinase	pyruvate kinase (Mannheimia haemolytica USDA-ARS-USMARC-183, YP_007666271.1) ; hypothetical protein MHH_c17570 (Mannheimia haemolytica M42548, YP_007883563.1)
43	−	34164−34799	211	exonuclease	bacteriophage exonuclease (Mannheimia haemolytica USDA-ARS-USMARC-183, YP_007666270.1); exonuclease Exo (Mannheimia haemolytica M42548, YP_007883564.1)
44	−	34796−35590	264	recombinase	bet protein (Mannheimia haemolytica USDA-ARS-USMARC-183, YP_007666269.1); recombination protein Bet (Mannheimia haemolytica M42548, YP_007883565.1)
45	−	35631−36581	316	hypothetical protein	hypothetical proteinD650_14910 (Mannheimia haemolyticaUSDA-ARS-USMARC-183, YP_007666268.1); hypothetical protein MHH_c17600(Mannheimia haemolytica M42548, YP_007883566.1)
46	−	36594−36806	70	hypothetical protein	hypothetical proteinMHH_c17610 (Mannheimia haemolytica M42548, YP_007883567.1)
47	−	36940−37419	159	hypothetical protein	hypothetical proteinD650_14890 (Mannheimia haemolytica USDA-ARS-USMARC-183, YP_007666266.1); hypothetical protein MHH_c17620(Mannheimia haemolytica M42548, YP_007883568.1)
48	−	37416−37775	119	hypothetical protein	hypothetical proteinD650_14880 (Mannheimia haemolytica USDA-ARS-USMARC-183, YP_007666265.1); hypothetical protein MHH_c17630(Mannheimia haemolytica M42548, YP_007883569.1)
49	−	37779−38285	168	hypothetical protein	hypothetical proteinD650_14870 (Mannheimia haemolytica USDA-ARS-USMARC-183, YP_007666264.1); hypothetical protein MHH_c17640(Mannheimia haemolytica M42548, YP_007883570.1)
50	−	38854−39090	78	hypothetical protein	hypothetical proteinD650_14860 (Mannheimia haemolytica USDA-ARS-USMARC-183, YP_007666263.1)
51	−	39472−39768	98	hypothetical protein	hypothetical proteinD650_14850 (Mannheimia haemolytica USDA-ARS-USMARC-183, YP_007666262.1); hypothetical protein MHH_c17660(Mannheimia haemolytica M42548, YP_007883571.1)
52	+	39994−40269	91	plasmid maintenance system killer HigB	plasmid maintenance system killer (Mannheimia haemolytica USDA-ARS-USMARC-183, YP_007666260.1); plasmid maintenance system killer (Mannheimia haemolytica M42548, YP_007883573.1)
53	+	40278−40583	101	plasmid maintenance system killer HigA (antitoxin to HigB)	plasmid maintenance system antidote protein, XRE family/addiction module antidote protein, HigA family/PSEEN1946 proteic killer active protein (Mannheimia haemolyticaUSDA-ARS-USMARC-183, YP_007666259.1); putative virulence-associated protein(Mannheimia haemolytica M42548, YP_007883574.1)
54	−	40721−41761	346	transposase	transposase (Mannheimia haemolytica M42548, YP_007883575.1)
55	−	41871−42356	161	hypothetical protein	hypothetical proteinD650_14800 (Mannheimia haemolytica USDA-ARS-USMARC-183, YP_007666257.1)
56	−	42361−42741	126	hypothetical protein	hypothetical protein D650_14790 (Mannheimia haemolytica USDA-ARS-USMARC-183, YP_007666256.1); hypothetical protein MHH_c17720 (Mannheimia haemolytica M42548, YP_007883577.1)
57	−	42792−43451	219	CI repressor	LexA family repressor/S24 family protease (Mannheimia haemolytica USDA-ARS-USMARC-183, YP_007666255.1); putative LexA family repressor/S24 family protease (Mannheimia haemolytica M42548, YP_007883578.1)
58	+	43581−43787	68	Cro repressor	XRE family transcriptional regulator (Mannheimia haemolytica, WP_006250080.1)
59	+	43808−44068	86	CII protein	hypothetical proteinD650_14770 (Mannheimia haemolytica USDA-ARS-USMARC-183, YP_007666254.1); acteriophage CII protein (Mannheimiahaemolytica M42548, YP_007883579.1)
60	+	44232−44402	56	hypothetical protein	hypothetical proteinD650_14760 (Mannheimia haemolytica USDA-ARS-USMARC-183, YP_007666253.1)
61	+	44377−45246	289	replication protein O	bacteriophage replication protein (Mannheimia haemolytica USDA-ARS-USMARC-183, YP_007666252.1); DNA replication protein Gp18 (Mannheimia haemolytica M42548, YP_007883580.1)
62	+	45243−46604	453	helicase	replicative DNA helicase (Mannheimia haemolytica USDA-ARS-USMARC-183, YP_007666251.1); replicative DNA helicase 12 (Mannheimia haemolytica M42548, YP_007883581.1)
63	+	46601−47137	178	methyltransferase	hypothetical proteinD650_14730 (Mannheimia haemolytica USDA-ARS-USMARC-183, YP_007666250.1); modification methylase MunIM(Mannheimia haemolytica M42548, YP_007883582.1)
64	+	47228−47443	71	hypothetical protein	hypothetical proteinD650_14720 (Mannheimia haemolytica USDA-ARS-USMARC-183, YP_007666249.1); hypothetical protein MHH_c17780(Mannheimia haemolytica M42548, YP_007883583.1)
65	+	47427−47933	168	hypothetical protein	hypothetical proteinDUF1367 (Mannheimia haemolytica M42548, YP_007883584.1)
66	+	47983−48195	70	hypothetical protein	hypothetical protein(Mannheimia haemolytica, WP_006250090.1)
67	+	48241−48435	64	hypothetical protein	hypothetical proteinD650_14700 (Mannheimia haemolytica USDA-ARS-USMARC-183, YP_007666247.1); hypothetical protein MHH_c17810(Mannheimia haemolytica M42548, YP_007883586.1)
68	+	48448−48570	40	hypothetical protein	hypothetical proteinD650_14690 (Mannheimia haemolytica USDA-ARS-USMARC-183, YP_007666246.1); hypothetical protein MHH_c17820(Mannheimia haemolytica M42548, YP_007883587.1)
69	+	48563−49132	189	NinG protein	protein NinG (Mannheimia haemolytica M42548, YP_007883588.1)
70	+	49122−49595	157	antitermination protein Q	putative bacteriophage protein (Mannheimia haemolytica USDA-ARS-USMARC-183, YP_007666244.1); phage antitermination protein Q (Mannheimia haemolytica M42548, YP_007883589.1)
71	+	49793−49909	38	hypothetical protein	hypothetical protein(Mannheimia haemolytica, WP_006252751.1)
72	+	49915−50100	61	hypothetical protein	hypothetical proteinD650_14660 (Mannheimia haemolytica USDA-ARS-USMARC-183, YP_007666243.1)
73	+	50126−50296	56	hypothetical protein	hypothetical protein(Mannheimia haemolytica, WP_006250096.1)
74	+	50439−50684	81	holin	hemophilus-specific protein (Mannheimia haemolytica USDA-ARS-USMARC-183, YP_007666242.1)
75	+	50677−51246	189	endolysin	Lysozyme (Mannheimiahaemolytica USDA-ARS-USMARC-183, YP_007666241.1); phage-like lysozyme (Mannheimia haemolytica M42548, YP_007883591.1)
76	+	51219−51569	116	lytic protein Rz	hypothetical proteinMHH_c17880 (Mannheimia haemolytica M42548, YP_007883592.1)
77	+	51574−51747	57	lytic protein Rz1	hypothetical proteinD650_14620 (Mannheimia haemolytica USDA-ARS-USMARC-183, YP_007666239.1); hypothetical protein MHH_c17890(Mannheimia haemolytica M42548, YP_007883593.1)
78	−	51760−51945	61	hypothetical protein	hypothetical protein(Mannheimia haemolytica, WP_006250102.1)
79	+	51969−52124	51	hypothetical protein	hypothetical proteinD650_14610 (Mannheimia haemolytica USDA-ARS-USMARC-183, YP_007666238.1); hypothetical protein MHH_c17900(Mannheimia haemolytica M42548, YP_007883594.1)
