# Supplementary material for: Comparative analysis of multiple inducible phages from Mannheimia haemolytica
Source: BMC Microbiol. 2015 Aug 30;15:175. doi: 10.1186/s12866-015-0494-5 (PMC4553209; doi:10.1186/s12866-015-0494-5)
Supplement: Additional file 8: Table S8. — Feature of phage 3927AP1 gene products and their functional assignments. (XLSX 16 kb) [file 12866_2015_494_MOESM8_ESM.xlsx]

## Sheet: Sheet1
Table S8 Feature of phage 3927AP1 gene products and their functional assignments.
CDS	Strand	Start-stop	Size (aa)	Function	Best BLASTP Hits (Homologues)
1	+	1−525	174	terminase, small subunit	bacteriophage terminase small subunit (Mannheimia haemolytica USDA-ARS-USMARC-183, YP_007666237.1);bacteriophage terminase small subunit TerS (Mannheimia haemolytica M42548, YP_007883595.1)
2	+	509−1729	406	terminase, large subunit	phage terminase, large subunit, PBSX (Mannheimia haemolytica USDA-ARS-USMARC-183, YP_007666236.1); bacteriophage terminase large subunit (Mannheimia haemolytica M42548, YP_007883596.1)
3	+	1726−3102	458	portal protein	hypothetical proteinD650_14580 (Mannheimia haemolytica USDA-ARS-USMARC-183, YP_007666235.1); hypothetical protein MHH_c17930(Mannheimia haemolytica M42548, YP_007883597.1)
4	+	3506−3994	312	head morphogenesis protein	hypothetical proteinD650_14570 (Mannheimia haemolytica USDA-ARS-USMARC-183, YP_007666234.1)
5	+	3981−5351	456	hypothetical protein	hypothetical proteinMHH_c17950 (Mannheimia haemolytica M42548, YP_007883599.1)
6	+	5344−5778	144	hypothetical protein	hypothetical proteinD650_14540 (Mannheimia haemolytica USDA-ARS-USMARC-183, YP_007666231.1); hypothetical protein MHH_c17960(Mannheimia haemolytica M42548,YP_007883600.1)
7	+	5793−6782	329	hypothetical protein	hypothetical proteinD650_14530 (Mannheimia haemolytica USDA-ARS-USMARC-183, YP_007666230.1; hypothetical protein MHH_c17970(Mannheimia haemolytica M42548, YP_007883601.1)
8	+	6794−7036	80	hypothetical protein	hypothetical proteinD650_14520 (Mannheimia haemolytica USDA-ARS-USMARC-183, YP_007666229.1) at N-terminus
9	+	7039−7416	125	hypothetical protein	hypothetical proteinD650_14510 (Mannheimia haemolytica USDA-ARS-USMARC-183, YP_007666228.1; hypothetical protein MHH_c17990(Mannheimia haemolytica M42548, YP_007883603.1)
10	+	7416−7760	114	hypothetical protein	hypothetical proteinD650_14500 (Mannheimia haemolytica USDA-ARS-USMARC-183, YP_007666227.1); hypothetical protein MHH_c18000(Mannheimia haemolytica M42548, YP_007883604.1)
11	+	7762−8130	122	hypothetical protein	hypothetical proteinD650_14490 (Mannheimia haemolytica USDA-ARS-USMARC-183, YP_007666226.1); hypothetical protein MHH_c18010(Mannheimia haemolytica M42548, YP_007883605.1)
12	+	8127−8507	126	hypothetical protein	hypothetical proteinD650_14480 (Mannheimia haemolytica USDA-ARS-USMARC-183, YP_007666225.1) ; hypothetical protein MHH_c18020(Mannheimia haemolytica M42548, YP_007883606.1)
13	+	8511−8993	160	major tail protein	hypothetical proteinD650_14470 (Mannheimia haemolytica USDA-ARS-USMARC-183, YP_007666224.1); phage major tail protein 2 (Mannheimiahaemolytica M42548, YP_007883607.1)
14	−	9033−9449	138	toxin-antitoxin system, antitoxin component, HicB	toxin-antitoxin system, antitoxin component, HicB (Mannheimia haemolytica USDA-ARS-USMARC-183, YP_007666223.1); antitoxin HicB 1 (Mannheimia haemolytica M42548, YP_007883608.1)
15	−	9505−9681	58	toxin-antitoxin system, antitoxin component, HicA	toxin-antitoxin system, toxin component, HicA (Mannheimia haemolytica USDA-ARS-USMARC-183, YP_007666222.1); hypothetical protein MHH_c18050 (Mannheimia haemolytica M42548, YP_007883609.1)
16	+	9783−10448	221	hypothetical protein	hypothetical proteinMHH_c18060 (Mannheimia haemolytica M42548, YP_007883610.1)
17	−	10463−10732	89	hypothetical protein	hypothetical protein(Mannheimia haemolytica, WP_006251219.1)
18	+	10865−11323	152	hypothetical protein	hypothetical proteinD650_14430 (Mannheimia haemolytica USDA-ARS-USMARC-183, YP_007666220.1); hypothetical protein MHH_c18070(Mannheimia haemolytica M42548,YP_007883611.1)
19	+	11391−11735	114	hypothetical protein	hypothetical proteinMHH_c18080 (Mannheimia haemolytica M42548, YP_007883612.1)
20	+	11868−14363	831	tail length tape measure protein	tail length tape measure-related protein (Mannheimia haemolytica USDA-ARS-USMARC-183, YP_007666219.1)
21	+	14367−14696	109	minor tail protein M	Gifsy-1 prophage VmtM (Mannheimia haemolytica USDA-ARS-USMARC-183, YP_007666218.1); gifsy-1 prophage VmtM (Mannheimia haemolytica M42548, YP_007883614.1)
22	+	14696−15166	156	minor tail protein L	phage-related minor tail protein L (Mannheimia haemolytica USDA-ARS-USMARC-183, YP_007666217.1); phage-related minor tail protein L (Mannheimia haemolytica M42548, YP_007883615.1)
23	+	15174−15890	238	minor tail protein L	phage minor tail protein L (Mannheimia haemolytica USDA-ARS-USMARC-183, YP_007666216.1); minor tail protein L (Mannheimia haemolytica M42548, YP_007883616.1)
24	+	15894−16625	243	minor tail protein K	bacteriophage tail protein (Mannheimia haemolytic USDA-ARS-USMARC-183, YP_007666215.1); bacteriophage tail protein (Mannheimia haemolytica USDA-ARS-USMARC-183, YP_007665830.1); putative endopeptidase K (Mannheimia haemolytica M42548, YP_007883465.1)
25	+	16766−16891	41	hypothetical protein	hypothetical proteinD650_14370 (Mannheimia haemolytica USDA-ARS-USMARC-183, YP_007666214.1); hypothetical protein D650_10540(Mannheimia haemolytica USDA-ARS-USMARC-183, YP_007665831.1);hypothetical protein MHH_c18140(Mannheimia haemolytica M42548, YP_007883618.1)
26	+	16894−17523	209	tail assembly protein I	Bacteriophage tail protein (Mannheimia haemolytica USDA-ARS-USMARC-183, YP_007665832.1; bacteriophage tail protein (Mannheimia haemolytica USDA-ARS-USMARC-183, YP_007666213.1); tail assembly protein I [Mannheimia haemolytica M42548,YP_007883619.1)
27	+	17533−24591	2352	host specificity protein J	host specificity protein J (Mannheimia haemolytica M42548, YP_007883462.1)
28	+	24615−25007	130	hypothetical protein	hypothetical proteinD650_14330 (Mannheimia haemolytic USDA-ARS-USMARC-183, YP_007666210.1)
29	+	25241−25390	49	hypothetical protein	hypothetical protein(Mannheimia haemolytica, WP_006249174.1)
30	+	25383−25694	103	hypothetical protein	hypothetical proteinMHH_c18190 (Mannheimia haemolytica M42548, YP_007883623.1)
31	−	25841−26359	172	hypothetical protein	hypothetical protein(Mannheimia haemolytica, WP_006249172.1)
32	−	26429−27019	196	hypothetical protein	hypothetical proteinD650_10630 (Mannheimia haemolytica USDA-ARS-USMARC-183, YP_007665840.1); hypothetical protein MHH_c18210(Mannheimia haemolytica M42548, YP_007883625.1)
33	+	27334−27486	50	hypothetical protein	hypothetical proteinMHH_c18220 (Mannheimia haemolytica M42548, YP_007883626.1)
34	−	27794−28834	346	integrase	putative integrase/recombinase (Mannheimia haemolytica M42548, YP_007883553.1)
35	−	28856−29077	73	hypothetical protein	hypothetical proteinMHH_c17480 (Mannheimia haemolytica M42548, YP_007883554.1)
36	−	29127−29510	127	hypothetical protein	hypothetical proteinMHH_c17490 (Mannheimia haemolytica M42548, YP_007883555.1)
37	−	29598−29774	58	hypothetical protein	hypothetical proteinD648_16700 (Mannheimia haemolytica USDA-ARS-USMARC-185, YP_007669182.1); hypothetical protein MHH_c17500(Mannheimia haemolytica M42548, YP_007883556.1)
38	−	30028−30729	233	antirepressor protein Ant	antirepressor protein Ant (Mannheimia haemolytica M42548, YP_007883557.1)
39	+	31274−31489	71	hypothetical protein	hypothetical proteinMHH_c17520 (Mannheimia haemolytica M42548, YP_007883558.1)
40	−	31529−31759	76	hypothetical protein	KilA-N domain-containing protein (Mannheimia haemolytica M42548, YP_007883559.1)
41	+	31951−32139	62	hypothetical protein	hypothetical protein(Mannheimia haemolytica, WP_006253371.1)
42	−	32143−32607	154	hypothetical protein	hypothetical proteinD650_14970 (Mannheimia haemolytica USDA-ARS-USMARC-183, YP_007666274.1); putative 18.2 kDa protein in rep-holintergenic region (Mannheimia haemolytica M42548, YP_007883560.1)
43	−	32591−32794	67	hypothetical protein	hypothetical proteinD650_14960 (Mannheimia haemolytica USDA-ARS-USMARC-183, YP_007666273.1); hypothetical protein MHH_c17550(Mannheimia haemolytica M42548, YP_007883561.1)
44	−	32791−33318	175	hypothetical protein	hypothetical proteinDUF551 (Mannheimia haemolytica M42548, YP_007883562.1); hypothetical proteinD650_10120 (Mannheimia haemolytica USDA-ARS-USMARC-183, YP_007665789.1)
45	−	33396−33848	150	pyruvate kinase	hypothetical proteinMHH_c17570 (Mannheimia haemolytica M42548, YP_007883563.1); pyruvate kinase (Mannheimia haemolyticaUSDA-ARS-USMARC-183, YP_007666271.1)
46	−	34058−34693	211	exonuclease	bacteriophage exonuclease (Mannheimia haemolytica USDA-ARS-USMARC-183, YP_007666270.1); exonuclease Exo (Mannheimia haemolytica M42548, YP_007883564.1)
47	−	34690−35484	264	recombinase	bet protein (Mannheimia haemolytica USDA-ARS-USMARC-183, YP_007666269.1); recombination protein Bet (Mannheimia haemolytica M42548, YP_007883565.1)
48	−	35525−36475	316	hypothetical protein	hypothetical proteinD650_14910 (Mannheimia haemolyticaUSDA-ARS-USMARC-183, YP_007666268.1); hypothetical protein MHH_c17600(Mannheimia haemolytica M42548, YP_007883566.1)
49	−	36488−36700	70	hypothetical protein	hypothetical proteinMHH_c17610 (Mannheimia haemolytica M42548, YP_007883567.1)
50	−	36834−37313	159	hypothetical protein	hypothetical proteinD650_14890 (Mannheimia haemolytica USDA-ARS-USMARC-183, YP_007666266.1); hypothetical protein MHH_c17620(Mannheimia haemolytica M42548, YP_007883568.1)
51	−	37310−37669	119	hypothetical protein	hypothetical proteinD650_14880 (Mannheimia haemolytica USDA-ARS-USMARC-183, YP_007666265.1); hypothetical protein MHH_c17630(Mannheimia haemolytica M42548, YP_007883569.1)
52	−	37673−38179	168	hypothetical protein	hypothetical proteinD650_14870 (Mannheimia haemolytica USDA-ARS-USMARC-183, YP_007666264.1); hypothetical protein MHH_c17640(Mannheimia haemolytica M42548, YP_007883570.1)
53	−	38748−38984	78	hypothetical protein	hypothetical proteinD650_14860 (Mannheimia haemolytica USDA-ARS-USMARC-183, YP_007666263.1)
54	−	39366−39662	98	hypothetical protein	hypothetical proteinD650_14850 (Mannheimia haemolytica USDA-ARS-USMARC-183, YP_007666262.1);hypothetical protein MHH_c17660(Mannheimia haemolytica M42548, YP_007883571.1)
55	+	39888−40163	91	plasmid maintenance system killer HigB	plasmid maintenance system killer (Mannheimia haemolytica USDA-ARS-USMARC-183, YP_007666260.1);plasmid maintenance system killer (Mannheimia haemolytica M42548, YP_007883573.)
56	+	40172−40477	101	plasmid maintenance system killer HigA (antitoxin to HigB)	plasmid maintenance system antidote protein, XRE family/addiction module antidote protein, HigA family/PSEEN1946 proteic killer active protein (Mannheimia haemolyticaUSDA-ARS-USMARC-183,YP_007666259.1); putative virulence-associated protein (Mannheimia haemolytica M42548, YP_007883574.1)
57	−	40615−41655	346	transposase	transposase (Mannheimia haemolytica M42548, YP_007882181.1)
58	−	41765−42250	161	hypothetical protein	hypothetical proteinD650_14800 (Mannheimia haemolytica USDA-ARS-USMARC-183, YP_007666257.1)
59	−	42255−42635	126	hypothetical protein	hypothetical protein D650_14790 (Mannheimia haemolytica USDA-ARS-USMARC-183, YP_007666256.1)
60	−	42686−43345	219	CI repressor	LexA family repressor/S24 family protease (Mannheimia haemolytica USDA-ARS-USMARC-183, YP_007666255.1); putative LexA family repressor/S24 family protease (Mannheimia haemolytica M42548, YP_007883578.1)
61	+	43475−43681	68	Cro repressor	XRE family transcriptional regulator (Mannheimia haemolytica, WP_006250080.1)
62	+	43702−43962	86	CII protein	hypothetical proteinD650_14770 (Mannheimia haemolytica USDA-ARS-USMARC-183, YP_007666254.1); bacteriophage CII protein (Mannheimiahaemolytica M42548, YP_007883579.1)
63	+	44126−44296	56	hypothetical protein	hypothetical proteinD650_14760 (Mannheimia haemolytica USDA-ARS-USMARC-183, YP_007666253.1)
64	+	44271−45140	289	replication protein O	bacteriophage replication protein (Mannheimia haemolytica USDA-ARS-USMARC-183, YP_007666252.1); DNA replication protein Gp18 (Mannheimia haemolytica M42548, YP_007883580.1)
65	+	45137−46498	453	helicase	replicative DNA helicase (Mannheimia haemolytica USDA-ARS-USMARC-183, YP_007666251.1); replicative DNA helicase 12 (Mannheimia haemolytica M42548, YP_007883581.1)
66	+	46495−47031	178	methyltransferase	hypothetical proteinD650_14730 (Mannheimia haemolytica USDA-ARS-USMARC-183, YP_007666250.1); modification methylase MunIM(Mannheimia haemolytica M42548, YP_007883582.1)
67	+	47122−47337	71	hypothetical protein	hypothetical proteinD650_14720 (Mannheimia haemolytica USDA-ARS-USMARC-183, YP_007666249.1); hypothetical protein MHH_c17780(Mannheimia haemolytica M42548, YP_007883583.1)
68	+	47338−47844	168	hypothetical protein	hypothetical proteinDUF1367 (Mannheimia haemolytica M42548, YP_007883584.1)
69	+	47894−48106	70	hypothetical protein	hypothetical protein(Mannheimia haemolytica, WP_006250090.1)
70	+	48152−48346	64	hypothetical protein	hypothetical proteinD650_14700 (Mannheimia haemolytica USDA-ARS-USMARC-183, YP_007666247.1); hypothetical protein MHH_c17810(Mannheimia haemolytica M42548, YP_007883586.1)
71	+	48359−48481	40	hypothetical protein	hypothetical proteinD650_14690 (Mannheimia haemolytica USDA-ARS-USMARC-183, YP_007666246.1); hypothetical protein MHH_c17820(Mannheimia haemolytica M42548, YP_007883587.1)
72	+	48474−49043	189	NinG protein	protein NinG (Mannheimia haemolytica M42548, YP_007883588.1)
73	+	49033−49506	157	antitermination protein Q	putative bacteriophage protein (Mannheimia haemolytica USDA-ARS-USMARC-183, YP_007666244.1); phage antitermination protein Q (Mannheimia haemolytica M42548, YP_007883589.1)
74	+	49704−49820	38	hypothetical protein	hypothetical protein(Mannheimia haemolytica, WP_006252751.1)
75	+	49826−50011	61	hypothetical protein	hypothetical proteinD650_14660 (Mannheimia haemolytica USDA-ARS-USMARC-183, YP_007666243.1)
76	+	50037−50207	56	hypothetical protein	hypothetical protein(Mannheimia haemolytica, WP_006250096.1)
77	+	50208−50402	64	hypothetical protein	hypothetical protein(Mannheimia haemolytica, WP_006250097.1)
78	+	50350−50595	81	holin	hemophilus-specific protein (Mannheimia haemolytica USDA-ARS-USMARC-183, YP_007666242.1)
79	+	50588−51157	189	endolysin	Lysozyme (Mannheimiahaemolytica USDA-ARS-USMARC-183, YP_007666241.1); phage-like lysozyme (Mannheimia haemolytica M42548, YP_007883591.1)
80	+	51130−51480	116	lytic protein Rz	hypothetical proteinMHH_c17880 (Mannheimia haemolytica M42548, YP_007883592.1)
81	+	51485−51658	57	lytic protein Rz1	hypothetical proteinD650_14620 (Mannheimia haemolytica USDA-ARS-USMARC-183, YP_007666239.1); hypothetical protein MHH_c17890(Mannheimia haemolytica M42548, YP_007883593.1)
82	−	51671−51856	61	hypothetical protein	hypothetical protein(Mannheimia haemolytica, WP_006250102.1)
83	−	51880−52035	51	hypothetical protein	hypothetical proteinD650_14610 (Mannheimia haemolytica USDA-ARS-USMARC-183, YP_007666238.1 ); hypothetical protein MHH_c17900(Mannheimia haemolytica M42548, YP_007883594.1)
