# Supplementary material for: Comparative analysis of multiple inducible phages from Mannheimia haemolytica
Source: BMC Microbiol. 2015 Aug 30;15:175. doi: 10.1186/s12866-015-0494-5 (PMC4553209; doi:10.1186/s12866-015-0494-5)
Supplement: Additional file 9: Table S9. — Feature of phage 3927AP2 gene products and their functional assignments. (XLSX 14 kb) [file 12866_2015_494_MOESM9_ESM.xlsx]

## Sheet: Sheet1
Table S9 Feature of phage3927AP2 gene products and their functional assignments.
CDS	Strand	Start-stop	Size (aa)	Function	Best BLASTP Hits (Homologues)
1	−	209−937	242	transcriptional regulatory protein	putative HTH-type transcriptional regulator (Mannheimia haemolytica M42548, YP_007884232.1)
2	+	1147−1374	75	DNA-binding protein	DNA-binding protein (Mannheimia haemolytica, WP_006248629.1)
3	+	1389−3326	645	transposase	putative transposase/recombinase (Mannheimia haemolytica M42548, YP_007884234.1)
4	+	3330−4211	293	Mu-like prophage FluMu DNA transposition protein B	Mu-like prophage FluMu DNA transposition protein B (Mannheimia haemolytica M42548, YP_007884235.1)
5	+	4222−4524	100	hypothetical protein	hypothetical proteinMHH_c24420 (Mannheimia haemolytica M42548, YP_007884236.1)
6	+	4546−4737	63	hypothetical protein	hypothetical proteinMHH_c24430 (Mannheimia haemolytica M42548, YP_007884237.1)
7	+	4750−5367	205	hypothetical protein	hypothetical proteinDUF3164 (Mannheimia haemolytica M42548, YP_007884238.1)
8	+	5369−5575	68	hypothetical protein	hypothetical proteinJ451_08915 (Mannheimia haemolytica D174, YP_008223114.1)
9	+	5686−5832	48	hypothetical protein	hypothetical proteinMHH_c24450 (Mannheimia haemolytica M42548, YP_007884239.1)
10	+	5899−6081	60	hypothetical protein	hypothetical proteinMHH_c24460 (Mannheimia haemolytica M42548, YP_007884240.1)
11	+	6104−6679	191	hypothetical protein	hypothetical proteinMHH_c24470 (Mannheimia haemolytica M42548, YP_007884241.1)
12	+	6750−6920	56	hypothetical protein	hypothetical proteinMHH_c24480 (Mannheimia haemolytica M42548, YP_007884242.1)
13	+	6917−7474	185	hypothetical protein	hypothetical proteinMHH_c24490 (Mannheimia haemolytica M42548, YP_007884243.1)
14	+	7458−7883	141	Mu-like prophage protein gp16	Mu-like prophage protein gp16 (Mannheimia haemolytica M42548, YP_007884244.1)
15	+	7972−8319	115	hypothetical protein	hypothetical proteinMHH_c24510 (Mannheimia haemolytica M42548, YP_007884245.1)
16	+	8445−8837	130	hypothetical protein	hypothetical proteinMHH_c24520 (Mannheimia haemolytica M42548, YP_007884246.1)
17	+	8856−9071	71	hypothetical protein	hypothetical proteinMHH_c24530 (Mannheimia haemolytica M42548, YP_007884247.1)
18	+	9142−9567	141	mor transcription activator family protein	Mor transcription activator family (Mannheimia haemolytica M42548, YP_007884248.1)
19	+	9653−10186	177	hypothetical protein	putative secretion activating protein (Mannheimia haemolytica M42548, YP_007884249.1)
20	+	10189−10434	81	hypothetical protein	hypothetical proteinDUF2644 (Mannheimia haemolytica M42548, YP_007884250.1)
21	+	10431−10790	119	hypothetical protein	hypothetical proteinDUF2681 (Mannheimia haemolytica M42548, YP_007884251.1)
22	+	10805−10960	51	hypothetical protein	hypothetical proteinMHH_c24580 (Mannheimia haemolytica M42548, YP_007884252.1)
23	+	10953−11210	85	hypothetical protein	hypothetical proteinMHH_c24590 (Mannheimia haemolytica M42548, YP_007884253.1)
24	+	11210−11464	84	hypothetical protein	hypothetical proteinMHH_c24600 (Mannheimia haemolytica M42548, YP_007884254.1)
25	+	11472−11972	166	DNA-binding protein	putative DNA-bindingprotein (Mannheimia haemolytica M42548, YP_007884255.1)
26	+	11972−12118	48	hypothetical protein	hypothetical proteinMHH_c24620 (Mannheimia haemolytica, YP_007884256.1)
27	+	12122−13747	541	large subnit of terminase	putative phage protein (putative large terminase) (Mannheimia haemolytica M42548, YP_007884257.1)
28	+	13816−15441	541	portal protein	Mu-like prophage FluMu protein gp29 (Mannheimia haemolytica M42548, YP_007884258.1); portal protein (Mannheimia haemolytica D174, YP_008223134.1)
29	+	15428−16732	434	phage head morphogenesis protein	phage head morphogenesis protein (Mannheimia haemolytica D174, YP_008223135.1)
30	+	16883−17299	138	Mu-like prophage FluMu G protein 2	Mu-like prophage FluMu G protein 2 (Mannheimia haemolytica M42548, YP_007884260.1)
31	+	17558−18628	356	bacteriophage Mu I protein Gp32	bacteriophage Mu I protein Gp32 (Mannheimia haemolytica M42548, YP_007884261.1)
32	+	18628−19545	305	major head subunit T	major head subunit T(Mannheimia haemolytica M42548, YP_007884262.1)
33	+	19593−19934	113	hypothetical protein	hypothetical proteinMHH_c24690 (Mannheimia haemolytica M42548, YP_007884263.1)
34	+	19934−20359	141	Mu-like prophage protein gp36	Mu bacteriophage protein gp36 (Mannheimia haemolytica M42548, YP_007884264.1)
35	+	20356−20997	213	Mu-like prophage protein gp37	Mu bacteriophage protein gp37 (Mannheimia haemolytica M42548, YP_007884265.1)
36	+	20998−21177	59	hypothetical protein	hypothetical proteinDUF2635 (Mannheimia haemolytica M42548, YP_007884266.1)
37	+	21177−22586	469	Mu-like prophage FluMu tail sheath protein	Mu-like prophage FluMu tail sheath protein (Mannheimia haemolytica M42548, YP_007884267.1)
38	+	22597−22971	124	phage tail tube protein	phage tail tube protein (Mannheimia haemolytica M42548, YP_007884268.1)
39	+	22971−23339	122	hypothetical protein	hypothetical proteinMHH_c24750 (Mannheimia haemolytica M42548, YP_007884269.1)
40	+	23369−23557	62	hypothetical protein	hypothetical proteinMHH_c24760 (Mannheimia haemolytica M42548, YP_007884270.1)
41	+	23610−25889	759	tail length tape measure protein	bacteriophage tail length determination protein (Mannheimia haemolytica M42548, YP_007884271.1)
42	+	25889−27181	430	Mu-like DNA circularization protein	Mu bacteriophage DNAcircularization protein (Mannheimia haemolytica M42548, YP_007884272.1)
43	+	27184−28311	375	Mu-like tail protein P	Mu bacteriophage tail protein P (Mannheimia haemolytica M42548, YP_007884273.1)
44	+	28316−28975	219	Mu-like baseplate assembly protein	Mu bacteriophage baseplate assembly protein gp45 (Mannheimia haemolytica M42548, YP_007884274.1)
45	+	29094−29444	116	Mu-like protein gp46	Mu bacteriophage protein gp46 (Mannheimia haemolytica M42548, YP_007884275.1)
46	+	29457−30518	353	Mu-like baseplate J protein	Mu-like prophage FluMu protein gp47 (Mannheimia haemolytica M42548, YP_007884276.1); baseplate J protein (Mannheimia haemolytica D174, YP_008223152.1)
47	+	30518−31108	196	tail protein	putative bacteriophage tail protein (Mannheimia haemolytica M42548， YP_007884277.1)
48	+	31105−33165	686	Mu-like prophage FluMu defective tail fiber protein	Mu-like prophage FluMu defective tail fiber protein (Mannheimia haemolytica M42548, YP_007882421.1)
49	+	33166−33408	80	hypothetical protein	hypothetical proteinJ451_09120 (Mannheimia haemolytica D174, YP_008223155.1)
50	+	33395−33601	68	hypothetical protein	hypothetical proteinD648_570 (Mannheimia haemolytica USDA-ARS-USMARC-185, YP_007667570.1)
